# Supplementary material for: An expanded cell wall damage signaling network is comprised of the transcription factors Rlm1 and Sko1 in Candida albicans
Source: PLoS Genet. 2020 Jul 8;16(7):e1008908. doi: 10.1371/journal.pgen.1008908 (PMC7371209; doi:10.1371/journal.pgen.1008908)
Supplement: S1 Table — (XLSX) [file pgen.1008908.s001.xlsx]

## Sheet: Yeast Strains
Yeast strains used in this study
Strain Name	Description	Genotype	Parent Strain	Reference
BWP17	Wild-Type	ura3Δ::λimm434/ura3Δ::λimm434, arg4::hisG/ arg4::hisG, his1::hisG/his1::hisG	RM1000	(Wilson et al., 1999)
DAY185	Wild-Type	ura3Δ::λimm434/ura3Δ::λimm434, ARG::URA3::arg4::hisG/ arg4::hisG, HIS1::his1::hisG/his1::hisG	BWP17	(Davis et al., 2000)
DAY286	Wild-Type	ura3Δ::λimm434/ura3Δ::λimm434, ARG::URA3::arg4::hisG/ arg4::hisG, his1::hisG/his1::hisG	BWP17	(Davis et al., 2000)
JMR142	SKO1/SKO1-V5	ura3Δ::λimm434/ura3Δ::λimm434, ARG::URA3::arg4::hisG/ arg4::hisG, HIS1::his1::hisG/his1::hisG, SKO1/SKO1-V5	DAY185	(Rauceo et al., 2008)
JMR228	RLM1/RLM1-V5	ura3Δ::λimm434/ura3Δ::λimm434, ARG::URA3::arg4::hisG/ arg4::hisG, HIS1::his1::hisG/his1::hisG, RLM1/RLM1-V5	DAY185	This Study
JMR171	PTDH3-SKO1	ura3Δ::λimm434/ura3Δ::λimm434, ARG::URA3::arg4::hisG/ arg4::hisG, HIS1::his1::hisG/his1::hisG, SKO1/PTDH3SKO1	DAY185	This Study
JMR213	PTDH3-SKO1-rlm1Δ/Δ	ura3Δ::λimm434/ura3Δ::λimm434, arg4::hisG/ arg4::hisG, his1::hisG/his1::hisG rlm1∆::ARG4/rlm1∆::URA3, SKO1/PTDH3SKO1	VIC1090	This Study
JMR155	PTDH3-RHR2-sko1Δ/Δ	ura3Δ::λimm434/ura3Δ::λimm434, arg4::hisG/ arg4::hisG, his1::hisG::pHIS1/his1::hisG, sko1::ARG4/ sko1::URA3, RHR2/PTDH3RHR2	JMR104	This Study
SF001	PTDH3-RHR2-rlm1Δ/Δ	ura3Δ::λimm434/ura3Δ::λimm434, arg4::hisG/ arg4::hisG, his1::hisG/his1::hisG rlm1∆::ARG4/rlm1∆::URA3, RHR2/PTDH3RHR2	VIC1090	This Study
References
Wilson RB, Davis D, Mitchell AP. Rapid hypothesis testing with Candida albicans through gene disruption with short homology regions. J Bacteriol. 1999;181(6):1868-74. PubMed PMID: 10074081; PubMed Central PMCID: PMCPMC93587.
Davis D, Edwards JE, Jr., Mitchell AP, Ibrahim AS. Candida albicans RIM101 pH response pathway is required for host-pathogen interactions. Infect Immun. 2000;68(10):5953-9. PubMed PMID: 10992507; PubMed Central PMCID: PMCPMC101559

## Sheet: Oligonucleotides 
Primer Name	Oligonucleotide Sequence 5' - 3'	Description
I. Construction of the RLM1-V5 tagged strain
RLM1-V5 FwdJR	GCTGAGTGATGCTGGTGATGGTACTAATCCAACCACAGCAGGAAGTTCAAGTTCAGCAGATGTCAATAACACCAACAATGGACCTAATAAAAATACAAAGGGCGAG CTT CGA GGT CAC	RLM1-V5 integration primer
RLM1-V5 Rev JR	GTTGAAGCTTTGTGTTAGTGAAACTCTCACTATACAAACAACTGTAAGCTCTAATAAAATATGTGCGAAGAGAAGAAGAGTAAGTAAACCGCACACACACTTAGTATCGAATCGACAGCA
RLM1-V5 Fwd det	CCCAACAGCAACTGCAAGTA	RLM1-V5-NAT detection primer
NAT-DETRV	GCAGTATCATCCAAAGTAGTAGACAT
II. Construction of the PTDH3SKO1 overexpressing strains
JRSKO1OEFWDPR	TTTTTTCTTT GAAAGAAGAGAAACCAATTA CATCATTCAT ATACTAACAA TATTGATCCC CCCTAATAAT TTTATTATTT ATAATAGCAT AAATCCAAAT ATCAAGCTTGCCTCGTCCCC	SKO1-TDH3 integration primer
JRSKO1OERVPR	AATTACTACCAAATCCAAAATTAGTTAAACCACCAGGTGTTAACCCCAGTCTAATATTTGATTCATTTGGTGTTAATCCGGTTTTCCGCATGCCGGACATATTTGAATTCAATTGTGATG
SKO1VERFWD	TTTAATTCAT ATCTTTTCAG	SKO1-TDH3-NAT detection primer
NAT-DETRV	See sequence above
III. Construction of the PTDH3RHR2 overexpressing strains		RHR2-TDH3 integration primer
RHR2OEFwdJR	CTATAATAGTCACCGACTAATACAATGGGATTTTCACCATTGCAATTTCAATTACCTTCG ATTGTTACGTATTAATGTGATTTAGTCTGTTATTGTATTGATCAAGCTTGCCTCGTCCCC
RHR2OEREVJR	AGAATTCAGAAATAGCACCAGTGGAGTTAACCAAAGTACCATCACAGTCAAATA AAGCGGCGTGAACGTAAAAAACAGCTGGTTGTTGAGTCTTTGTCATATTTGAATTCAATTGTGATG
RHR2OEfwdVERJR	CCGAAGTACAGATTTGTTCCG	RHR2-TDH3-NAT detection primer
NAT-DETRV	See sequence above
