# Supplementary material for: An expanded cell wall damage signaling network is comprised of the transcription factors Rlm1 and Sko1 in Candida albicans
Source: PLoS Genet. 2020 Jul 8;16(7):e1008908. doi: 10.1371/journal.pgen.1008908 (PMC7371209; doi:10.1371/journal.pgen.1008908)
Supplement: S2 Table — Also included are Sko1 target genes previously identified in caspofungin and osmotic stress microarray experiments. (XLSX) [file pgen.1008908.s002.xlsx]

## Sheet: Table of Contents
Supplementary Table 2. Complete list and in silico analyses of Rlm1 and Sko1 direct target genes as determined by ChIP-seq experiments.
Worksheet 1. Rlm1 direct target genes as determined by Rlm1-V5 upstream intergenic region enrichment (S1 Appendix). Target genes are listed in descending order of enrichment.
Worksheet 2. Consensus motif analysis for Rlm1 direct target gene upstream intergenic regions. Top 50% highly enriched peaks compared to untagged control were used to identify consensus sequences.
Worksheet 3. Sko1 direct target genes as determined by Sko1-V5 upstream intergenic regions enrichment (S2 Appendix). Target genes are listed in descending order of enrichment.
Worksheet 4. Consensus motif analysis for Sko1 direct target gene upstream intergenic regions. Top 25% highly enriched peaks compared to untagged control were used to identify consensus sequences.
Worksheet 5. Sko1 direct target genes identified in previous Sko1 microarray profiling experiments. Genes were compared against Rauceo et al 2008 Sko1 caspofungin arrays and Marotta et al 2013 Sko1 osmotic stress arrays.
Worksheet 6. Rlm1 GO enrichment results for Biological Processes, Molecular Function, and Cellular Component
Worksheet 7. Sko1 GO enrichment results for Biological Processes, Molecular Function, and Cellular Component
Worksheet 8. Rlm1 and Sko1 COG results.

## Sheet: Worksheet 1
Worksheet 1. Rlm1 direct gene targets as determined by Rlm1-V5 upstream intergenic region enrichment (S1 Appendix). Target genes are listed in descending order of enrichment.
ORF Number	Gene	Rlm1-V5 Upstream Intergenic Region Enrichment*		Description1	Molecular Function2	Biological Process3	Cellular Component4
		YPD + Caspofungin	YPD + Glucose
orf19.2766	ORF19.2766	strong	weak	Dubious open reading frame	Unknown	Unknown	Unknown
orf19.2765	PGA62	strong	weak	Adhesin-like cell wall protein; putative GPI-anchor; fluconazole-induced; induced in high iron; induced during cell wall regeneration; Cyr1 or Ras1 repressed; Tbf1 induced	Unknown	cellular response to drug, fungal-type cell wall organization	cell wall, cell surface
orf19.2767	PGA59	weak	strong	Adhesin-like cell wall protein; putative GPI-anchor; colony morphology-related gene regulation by Ssn6; Hap43-induced; Spider biofilm repressed	Unknown	cellular response to neutral pH, filamentous growth, fungal-type cell wall organization	fungal-type cell wall, cell surface
orf19.6081	PHR2	strong	none	Glycosidase; role in vaginal not systemic infection (low pH not neutral); low pH, high iron, fluconazole, Hap43-induced; Rim101-repressed at pH8; rat catheter biofilm induced; Bcr1-repressed in RPMI a/a biofilms	1,3-beta-glucanosyltransferase activity, hydrolase activity, hydrolyzing O-glycosyl compounds	fungal-type cell wall organization and pathogenesis, aging, carbohydrate metabolic process, cellular response to pH, chromatin silencing, filamentous growth, fungal-type cell wall (1-3)-beta-D-glucan biosynthetic process, regulation of response to endoplasmic reticulum stress	cell surface, yeast and hyphal cell wall, extracellular vesicles; plasma membrane
orf19.3697	ORF19.3697	strong	weak	Ortholog(s) have role in intra-S DNA damage checkpoint, positive regulation of macroautophagy, re-entry into mitotic cell cycle after pheromone arrest and Golgi trans cisterna, endoplasmic reticulum localization	Unknown	intra-S DNA damage checkpoint, positive regulation of macroautophagy, re-entry into mitotic cycle after pheromone arrest	Golgi-trans cisterna, endoplasmic reticulum
orf19.3698	ORF19.3698	strong	weak	Uncharacterized ORF: Protein of unknown function that may function in RNA processing; filament induced	Unknown	RNA metabolic process	cytoplasmic stress granule
orf19.1297	ORF19.1297	strong	weak	Ortholog(s) have phosphatidylinositol-3-phosphate binding activity and role in autophagy of mitochondrion, cytoplasm to vacuole transport by the Cvt pathway, early endosome to Golgi transport, macroautophagy	phosphatidylinositol binding, phosphatidylinositol-3-phosphate binding	autophagy of mitochondrion, cell communication, cytoplasm to vacuole transport by the Cvt pathway, early endosome to Golgi transport, macroautophagy	endosome, extrinsic component of membrane, phagophore assembly site
orf19.1298	NUP84	strong	weak	Uncharacterized ORF: orthologs have structural constituent of nuclear pore activity	Structural constituent of nuclear pore	chromatin silencing at silent mating type cassette, double-strand break repair, mRNA export from nucleus, maintenance of chromatin silencing at telomere, nuclear pore distribution, positive regulation of transcription by RNA pol II and DNA-templated, protein import into nucleus, telomere tethering at nuclear periphery, poly(A)+ mRNA export from nucleus, transport	nuclear periphery, nuclear pore, nuclear pore outer ring
orf19.1142	AVT4	strong	none	Uncharacterized ORF: Putative vacuolar transporter of large neutral amino acids; induced by alpha pheromone in SpiderM medium	amino acid transmembrane transporter activity (L-arginine, glutamine, histidine, isoleucine, lysine, tyrosine)	L-arginine, L-histidine, L-lysine, amino acid transmembrane export from vacuole (computational)	fungal-type vacuole, vacuolar membrane, vacuole-mitochondrion membrane contact site
orf19.3669	SHA3	strong	none	Putative ser/thr kinase involved in glucose transport; Tn mutation affects filamentous growth; fluconazole-induced; ketoconazole-repressed; induced in by alpha pheromone in SpiderM; possibly essential; flow model biofilm induced, ortholog of S. cerevisiae Sks1	ATP binding, protein kinase activity, protein serine/threonine kinase activity	cellular response to biotic stimulus, response to starvation, filamentous growth, cell cycle G1/S phase transition, negative regulation of cell cycle switching, mitotic to meiotic cycle, negative regulation of protein import into nucleus, regulation of transcription by RNA pol II, pseudohyphal growth, regulation of glucose transmembrane transport, negative regulation of protein transport into nuc…	nucleus (computational)
orf19.2770	ORF19.2770	strong	strong	Ortholog of C. dubliniensis CD36 : Cd36_42220, C. parapsilosis CDC317 : CPAR2_500340, Debaryomyces hansenii CBS767 : DEHA2G17754g and Pichia stipitis Pignal : PICST_31424	Unknown	Unknown	Unknown
orf19.1742	HEM3	strong	none	Hydroxymethylbilane synthase; converts 4-porphobilinogen to hydroxymethylbilane in heme biosynthesis; induced in high iron, CO2; alkaline repressed; regulated by Sef1, Sfu1, and Hap43; rat catheter and Spider biofilm induced	hydroxymethylbilane synthase activity	heme biosynthetic process and pathogenesis	Unknown
orf19.1105.2	PGA56	strong	strong	Regulator of sorbose utilization; putative GPI-anchor; hypha and cell wall regeneration induced; colony morphology-related gene regulation by Ssn6; induced by Tbf1, Hap43; Spider biofilm induced	Unknown	L-sorbose catabolic process	Nucleus (manual); cell surface (high throughput)
orf19.1105.3	ORF19.1105.3	strong	strong	Protein of unknown function	Unknown	Unknown	Unknown
orf19.3220	ORF19.3220	strong	none	Putative rRNA processing protein; Spider biofilm induced	endoribonuclease activity	endonucleolytic cleavage in 5'-ETS of tricistronic rRNA transcript, endonucleolytic cleavage in ITS1 to separate SSU-rRNA from 5.8S rRNA and LSU-rRNA from tricistronic rRNA transcript, endonucleolytic cleavage to generate mature 5'-end of SSU-rRNA	nucleolus, small-subunit processome
orf19.927	ORF19.927	strong	weak	Ortholog(s) have role in DNA recombination, positive regulation of transcription by RNA polymerase II, regulation of cell aging, telomere maintenance, telomere maintenance via recombination and EKC/KEOPS complex localization	Unknown	DNA recombination, positive regulation of transcription by RNA polymerase II, regulation of cell aging, telomere maintenance, telomere maintenance via recombination	EKC/KEOPS complex
orf19.5322	ORF19.5322	none	strong	Ortholog(s) have phosphatidylinositol-3-phosphate binding activity	phosphatidylinositol-3-phosphate binding	autophagosome assembly, autophagy of peroxisome, cytoplasm to vacuole transport by the Cvt pathway, macroautophagy, protein localization to phagophore assembly site, vesicle organization	membrane, mitochondrion, phagophore assembly site, trans-Golgi network, vacuolar membrane
orf19.5326	MIG2	none	strong	Transcription factor with zinc finger DNA-binding motif, involved in glucose repression; possible ortholog of S. cerevisiae Mig2p	DNA-binding transcription factor activity, nucleic acid binding	cellular response to drug, negative regulation of transcription from RNA polymerase II upstream intergenic region by glucose, regulation of transcription, DNA-templated	Unknown
orf19.1302	ORF19.1302	strong	none	Ortholog of C. dubliniensis CD36 : Cd36_43500, Candida tropicalis NEW ASSEMBLY : CTRG1_00335, Spathaspora passalidarum NRRL Y-27907 : SPAPADRAFT_64619 and Candida tropicalis MYA-3404 : CTRG_00335	Unknown	Unknown	Unknown
orf19.1303	ORF19.1303	strong	none	Ortholog(s) have translation release factor activity, role in mitochondrial translation, mitochondrial translational termination, translational termination and mitochondrial inner membrane, mitochondrion localization	translation release factor activity	mitochondrial translation, mitochondrial translation termination, translational termination	cytoplasm, mitochondrial inner membrane, mitochondrion
orf19.2638	ORF19.2638	weak	none	Protein of unknown function; Spider biofilm induced	Unknown	Unknown	Unknown
orf19.2639	ORF19.2639	weak	none	Ortholog(s) have structural constituent of ribosome activity and mitochondrial large ribosomal subunit localization	structural constituent of ribosome	Unknown	mitochondrial large ribosomal subunit
orf19.6654	ORF19.6654	strong	none	Predicted membrane transporter, member of the L-amino acid transporter-3 (LAT3) family, major facilitator superfamily (MFS)	L-amino acid transmembrane transporter activity	L-amino acid transporter	membrane
orf19.7186	CLB4	none	weak	B-type mitotic cyclin; nonessential; negative regulator of pseudohyphal growth; dispensible for mitotic exit, cytokinesis; Fkh2-represed; flow model biofilm repressed; farnesol-upregulated in biofilm; reduced total RNA in clb4 mutant	cyclin-dependent protein serine/threonine kinase regulator activity	filamentous growth, regulation of cyclin-dependent ser/thr kinase activity, regulation of mitotic cell cycle, G2/M transition of mitotic cell cycle, positive regulation of mitotic spindle pole body separation and assembly	cytoplasm, nucleus
orf19.5094	BUL1	strong	weak	Uncharacterized ORF: Protein similar but not orthologous to S. cerevisiae Bul1; a protein involved in selection of substrates for ubiquitination; mutants are viable; macrophage/pseudohyphal-induced; rat catheter biofilm induced	Unknown	Unknown	Unknown
orf19.3086	SEC10	weak	strong	Ortholog(s) have role in Golgi to plasma membrane transport, exocytosis and cell division site, cell tip, exocyst localization	Unknown	Golgi to plasma membrane transport, exocytosis, vesicle docking	cell division site, cell tip, cytoplasm, exocyst
orf19.3087	UBI3	weak	strong	Fusion of ubiquitin with the S34 protein of the small ribosomal subunit; mRNA decreases upon heat shock, appears to be degraded; functional homolog of S. cerevisiae RPS31; Hap43-induced; Spider biofilm repressed	protein tag; structural constituent of ribosome	protein ubiquitination and ribosome biogenesis (manual); maturation of SSU-rRNA from tricistronic rRNA transcript, ribosome small unit assembly, translation (computational)	cytosolic small ribosomal subunit, ribosome (computational)
orf19.3087.1	ORF19.3087.1	weak	strong	Ortholog of C. dubliniensis CD36 : Cd36_54140, Candida tropicalis NEW ASSEMBLY : CTRG1_CGOB_00095 and Candida albicans WO-1 : CAWG_04820	Unknown	Unknown	Unknown
orf19.1991	ORF19.1991	strong	none	Has domain(s) with predicted integral component of membrane localization	Unknown	Unknown	integral component of membrane
orf19.1992	SIR2	strong	none	Required for wild-type lifespan, asymmetric inheritance of oxidatively damaged proteins, rDNA silencing; regulates phenotypic switch in strain 3153A, not WO-1; partially complements S. cerevisiae sir2 mating defect; Spider biofilm induced	NAD+ binding	chromatin silencing at rDNA, inheritance of oxidatively modified proteins involved in replicative cell aging, negative regulation of DNA recombination at telomere, NOT recombination within rDNA repeats, regulation of cell differentiation	Unknown
Note: Gray highlight indicates potential false positives retrieved from ChIP-seq Mochi Plots
* "Strong" refers to the highest observed enriched Rlm1-V5 peak relative to its corresponding untagged wild-type control.
"Weak" refers to enriched Rlm1-V5 peaks lower than the observed peak for the opposite treatment condition, but higher than its corresponding untagged wild-type control.
"None" refers to Rlm1-V5 signals that show no difference in enrichment relative to the corresponding untagged wild-type control.
1Description provided by Candida Genome Database (CGD) for each gene/ORF number
2Molecular function GO annotations assigned by CGD (include terms derived via manual, high-throughput, and computational methods)
3Biological process GO annotations assigned by CGD (include terms derived via manual, high-throughput, and computational methods)
4Cellular component GO annotations assigned by CGD (includes term derived via manual, high-throughput, and computational methods)
CGD Reference:
Skrzypek MS, Binkley J, Binkley G, Miyasato SR, Simison M, Sherlock G (2017). The Candida Genome Database (CGD): incorporation of Assembly 22, systematic identifiers and visualization of high throughput sequencing data. Nucleic Acids Res 45 (D1); D592-D596

## Sheet: Worksheet 2
Worksheet 2. Consensus motif analysis for Rlm1 direct target gene upstream intergenic regions. Top 50% highly enriched peaks compared to untagged control were used to identify consensus sequences.
Motif ID	Gene	Motif Start	Motif Stop	Strand	Score	P-value	Q-value	Matched Sequence
CRCCACCACHACC	ORF19.1105.3	144	156	-	21.9908	2.75e-08	0.000307	CACCACCACCACC
CRCCACCACHACC	BUL1	353	365	-	21.9908	2.75e-08	0.000307	CACCACCACCACC
CRCCACCACHACC	BUL1	356	368	-	21.9908	2.75e-08	0.000307	CACCACCACCACC
CRCCACCACHACC	ORF19.1297	472	484	-	21.7064	3.79e-08	0.000307	CACCACCACTACC
CRCCACCACHACC	NUP84	607	619	-	21.7064	3.79e-08	0.000307	CACCACCACTACC
CRCCACCACHACC	ORF19.3698	453	465	+	19.422	2.98e-07	0.00173	CACCACCATCACC
CRCCACCACHACC	ORF19.3697	662	674	+	19.422	2.98e-07	0.00173	CACCACCATCACC
CRCCACCACHACC	ORF19.1297	463	475	-	18.9358	4.31e-07	0.00194	TACCACCACCACC
CRCCACCACHACC	NUP84	598	610	-	18.9358	4.31e-07	0.00194	TACCACCACCACC
CRCCACCACHACC	PHR2	297	309	-	18.3394	6.02e-07	0.00222	CAACACCCCAACC
CRCCACCACHACC	ORF19.1297	575	587	+	18.2294	6.58e-07	0.00222	TGCCACCACCACC
CRCCACCACHACC	NUP84	710	722	+	18.2294	6.58e-07	0.00222	TGCCACCACCACC
CRCCACCACHACC	ORF19.1105.3	147	159	-	16.9725	1.3e-06	0.00406	TTCCACCACCACC
CRCCACCACHACC	AVT4	248	260	-	15.4771	2.35e-06	0.00679	CGACAACAAAACC
CRCCACCACHACC	BUL1	359	371	-	13.7064	4.57e-06	0.00993	AACCACCACCACC
CRCCACCACHACC	ORF19.1297	460	472	-	13.5138	5.14e-06	0.00993	CACCACCACCAAC
CRCCACCACHACC	ORF19.1297	466	478	-	13.5138	5.14e-06	0.00993	CACTACCACCACC
CRCCACCACHACC	ORF19.1297	469	481	-	13.5138	5.14e-06	0.00993	CACCACTACCACC
CRCCACCACHACC	NUP84	595	607	-	13.5138	5.14e-06	0.00993	CACCACCACCAAC
CRCCACCACHACC	NUP84	601	613	-	13.5138	5.14e-06	0.00993	CACTACCACCACC
CRCCACCACHACC	NUP84	604	616	-	13.5138	5.14e-06	0.00993	CACCACTACCACC
CRCCACCACHACC	BUL1	343	355	-	12.7248	6.63e-06	0.0122	ACCCACCACAACC
CRCCACCACHACC	ORF19.3698	589	601	+	11.5229	1.19e-05	0.0201	TACCAACCTAACC
CRCCACCACHACC	ORF19.3697	798	810	+	11.5229	1.19e-05	0.0201	TACCAACCTAACC
CRCCACCACHACC	BUL1	362	374	-	10.4587	1.93e-05	0.0313	TACAACCACCACC
CRCCACCACHACC	ORF19.1991	689	701	-	10.2294	2.11e-05	0.0323	TGCCACCGCCACC
CRCCACCACHACC	ORF19.6654	222	234	-	10.1743	2.15e-05	0.0323	TACCACGACTACC
CRCCACCACHACC	HEM3	515	527	+	9.05505	3.57e-05	0.0516	TACCAGCAACACC
CRCCACCACHACC	ORF19.1297	566	578	+	7.9633	5.3e-05	0.0716	TACCACCCCTGCC
CRCCACCACHACC	NUP84	701	713	+	7.9633	5.3e-05	0.0716	TACCACCCCTGCC
CRCCACCACHACC	PHR2	303	315	-	7.2844	6.55e-05	0.0726	CAACTACAACACC
CRCCACCACHACC	ORF19.1991	965	977	+	7.26606	6.59e-05	0.0726	AACCAACCAAACC
CRCCACCACHACC	ORF19.6654	262	274	+	7	7.19e-05	0.0726	TAACACCAACACG
CRCCACCACHACC	ORF19.1991	818	830	+	7	7.19e-05	0.0726	CAACAACAACAAC
CRCCACCACHACC	ORF19.1991	821	833	+	7	7.19e-05	0.0726	CAACAACAACAAC
CRCCACCACHACC	ORF19.3698	93	105	-	7	7.19e-05	0.0726	CAACAACAACAAC
CRCCACCACHACC	ORF19.3698	96	108	-	7	7.19e-05	0.0726	CAACAACAACAAC
CRCCACCACHACC	ORF19.3697	302	314	-	7	7.19e-05	0.0726	CAACAACAACAAC
CRCCACCACHACC	ORF19.3697	305	317	-	7	7.19e-05	0.0726	CAACAACAACAAC
CRCCACCACHACC	PHR2	292	304	-	6.98165	7.24e-05	0.0726	CCCCAACCCAAGC
CRCCACCACHACC	ORF19.1105.3	934	946	+	6.90826	7.41e-05	0.0726	CCACAACACCACT
CRCCACCACHACC	ORF19.3698	941	953	+	6.7156	7.86e-05	0.0726	CAACAACAATAGC
CRCCACCACHACC	ORF19.1105.3	138	150	-	6.70642	7.9e-05	0.0726	CACCACCAGACCC
CRCCACCACHACC	ORF19.1297	493	505	-	6.63303	8.06e-05	0.0726	CTACCACACTACC
CRCCACCACHACC	NUP84	628	640	-	6.63303	8.06e-05	0.0726	CTACCACACTACC
CRCCACCACHACC	ORF19.3698	99	111	-	6.29358	8.87e-05	0.0765	CGACAACAACAAC
CRCCACCACHACC	ORF19.3697	308	320	-	6.29358	8.87e-05	0.0765	CGACAACAACAAC
# FIMO (Find Individual Motif Occurrences): Version 5.1.1 compiled on Feb 22 2020 at 14:12:08
# The format of this file is described at http://meme-suite.org//doc/fimo-output-format.html.
# fimo --motif CRCCACCACHACC --o ../../../results/fimo/rlm1_promoters_1000_rlm1 ../../../results/meme/RLM1_tp_high_enriched/meme.txt rlm1_promoters_1000.fasta

## Sheet: Worksheet 3
Worksheet 3. Sko1 direct target genes as determined by Sko1-V5 upstream intergenic region enrichment (S2 Appendix). Target genes are listed in descending order of enrichment.																Worksheet 3. Sko1 direct gene targets as determined by Sko1-V5 promoter occupancy (S2 Appendix). Target genes are listed in descending order of promoter occupancy.																Worksheet 3. Sko1 direct gene targets as determined by Sko1-V5 promoter occupancy (S2 Appendix). Target genes are listed in descending order of promoter occupancy.																Worksheet 3. Sko1 direct gene targets as determined by Sko1-V5 promoter occupancy (S2 Appendix). Target genes are listed in descending order of promoter occupancy.
ORF Number	Gene	Sko1-V5 Upstream Intergenic Region Enrichment*		Description1	Molecular Function2	Biological Process3	Cellular Component4
		YPD + Caspofungin	YPD + Glucose
orf19.6484	ORF19.6484	strong	weak	Ortholog of C. parapsilosis CDC317 : CPAR2_808370, C. dubliniensis CD36 : Cd36_72070, Candida metapsilosis : CMET_5895 and Candida orthopsilosis Co 90-125 : CORT_0C00800	Unknown	Unknown	Unknown
orf19.6486	LDG3	strong	weak	Putative LDG family protein; F-12/CO2 early biofilm induced	Unknown	Unknown	Unknown
orf19.6487	ORF19.6487	strong	weak	Ortholog of C. parapsilosis CDC317 : CPAR2_808350, C. dubliniensis CD36 : Cd36_72060, Candida metapsilosis : CMET_5893 and Candida orthopsilosis Co 90-125 : CORT_0C00820	Unknown	Unknown	Unknown
orf19.1011	MNN21	strong	weak	Ortholog(s) have alpha-1,2-mannosyltransferase activity, role in cell wall mannoprotein biosynthetic process, protein glycosylation and Golgi apparatus localization	alpha-1,2-mannosyltransferase activity	mannan biosynthetic process, protein mannosylation (manual); protein glycosylation (computational)	Golgi apparatus
orf19.5288.1	ORF19.5288.1	strong	weak	Protein of unknown function; Spider biofilm repressed	Unknown	Unknown	Unknown
orf19.5741	ALS1	strong	weak	Cell-surface adhesin; adhesion, virulence, immunoprotective roles; band at hyphal base; Rfg1, Ssk1, Spider biofilm induced; flow model biofilm repressed; CAI-4 strain background effects; promoter bound Bcr1, Tec1, Efg1, Ndt80, and Brg1	fibronectin binding, laminin binding, peptide binding	cell adhesion (cell-cell in biofilm, symbiont to host, filamentous growth)	cell wall
orf19.5045	PTP2	strong	weak	Predicted protein tyrosine phosphatase; involved in regulation of MAP kinase Hog1 activity; induced by Mnl1 under weak acid stress; rat catheter and Spider biofilm induced	protein tyrosine phosphatase activity	inactivation of MAPK activity, peptidyl-tyrosine dephosphorylation, maintenance of protein location in nucleus, regulation of sporulation	nucleus
orf19.5798	LIG4	strong	weak	DNA ligase; mRNA detected in yeast-form and pseudohyphal cells, induced upon hyphal induction; suppresses S. cerevisiae ime1-1 mutant IME2 transcription defect; required for wild-type filamentous growth and wild-type pathogenesis	DNA ligase activity, ATP binding, DNA binding	filamentous growth, pathogenesis, DNA biosynthetic process, DNA recombination and repair, DNA replication, replicative cell aging, DSB repair via NHEJ	nucleus, nucleolus, chromatin, DNA ligase IV complex
orf19.5274	ORF19.5274	strong	weak	Ortholog of S. cerevisiae : SKG3, C. dubliniensis CD36 : Cd36_11180, C. parapsilosis CDC317 : CPAR2_206250, C. auris B8441 : B9J08_005263 and Debaryomyces hansenii CBS767 : DEHA2E13794g	Unknown	Unknown	Unknown
orf19.450	ORF19.450	strong	weak	Protein of unknown function	Unknown	Unknown	Unknown
orf19.1065	SSA2	strong	weak	HSP70 family chaperone; cell wall fractions; antigenic; beta-defensin peptides impport; ATPase domain binds histatin 5; at hyphal surface, not yeast; farnesol-repressed in biofilm; flow model, Spider biofilm repressed; caspofungin repressed	peptide binding, ATP binding, tRNA binding, unfolded protein binding	peptide transport, response to toxic substance, SRP-depending cotranslational protein targeting to membrane, translocation, protein folding, tRNA import into nucleus	cell wall, membrane, cytoplasm, fungal biofilm matrix, cell surface
orf19.6547	ORF19.6547	strong	weak	Ortholog of Candida albicans WO-1 : CAWG_05528	Unknown	Unknown	Unknown
orf19.6548	ISU1	strong	weak	Protein with similarity to NifU; possible role in iron-sulfur cluster biogenesis; induced in low iron; rat catheter biofilm induced; rat catheter and Spider biofilm induced	2 iron, 2 sulfur cluster binding, ATPase activator activity, ferrous iron binding, zinc ion binding, iron-sulfer cluster binding and carrier activity	iron-sulfur cluster assembly, cellular iron ion homeostasis	mitochondrial matrix
orf19.1032	SKO1	strong	weak	bZIP transcription factor; involved in cell wall damage response; represses the yeast-to-hypha transition; mutants are caspofungin sensitive; induced by osmotic stress via Hog1; induced by Mnl1 under weak acid stress	DNA binding transcription factor activity, RNA polymerase II-specific, mitogen-activated protein kinase binding, sequence-specific DNA binding, transcription co-repressor activity	cellular response to copper ion, cellular response to stress, filamentous growth, negative regulation of transcription by RNA polymerase II, stress-activated MAPK cascade, positive regulation of transcription from RNA polymerase II promoter in response to osmotic stress	cytosol, nucleus
orf19.1033	STR2	strong	strong	Ortholog(s) have cystathionine gamma-synthase activity and role in sulfur compound metabolic process, transsulfuration	cystathionine gamma-synthase activity, pyridoxal phosphate binding	sulfur compound metabolic process, transsulfuration	Unknown
orf19.2896	SOU1	strong	weak	Enzyme involved in utilization of L-sorbose; has sorbitol dehydrogenase, fructose reductase, and sorbose reductase activities; NAD-binding site motif; transcriptional regulation affected by chromosome 5 copy number; Hap43p-induced gene	mannitol 2-dehydrogenase (NADP+) activity, sorbose reductase activity, carbonyl reductase	L-sorbose catabolic process, redox process	Unknown
orf19.3971	ORF19.3971	strong	weak	Protein of unknown function; early-stage flow model biofilm induced	Unknown	Unknown	Unknown
orf19.5302	PGA31	strong	weak	Cell wall protein; putative GPI anchor; expression regulated upon white-opaque switch; induced by Congo Red and cell wall regeneration; Bcr1-repressed in RPMI a/a biofilms	Unknown	cellular response to drug, fungal-type cell wall organization	cell surface, yeast form cell wall
orf19.5305	RHD3	strong	weak	GPI-anchored yeast-associated cell wall protein; induced in high iron; clade-associated gene expression; not essential for cell wall integrity; fluconazole-repressed; flow model and Spider biofilm repressed	Unknown	fungal-type cell wall organization, pathogenesis	cell surface, fungal-type cell wall, hyphal cell wall, membrane, yeast-form cell wall, anchored component of plasma membrane, cell surface, extracellular region, yeast-form cell wall
orf19.5437	RHR2	strong	weak	Glycerol 3-phosphatase; roles in osmotic tolerance, glycerol accumulation in response to salt; Spider/flow model biofilm induced; regulated by macrophage, stress, yeast-hyphal switch, pheromone, Gcn4, Hog1, Nrg1, Tup1	glycerol-3-phosphatase activity	cell-abiotic substrate adhesion, cellular response to osmotic stress, glycerol biosynthetic process	cytoplasm
orf19.5438	ORF19.5438	strong	weak	Putative ubiquitin-protein ligase; role in protein sumoylation, protein ubiquitination; Spider biofilm induced	ubiquitin-protein transferase activity, zinc ion binding	cellular response to DNA damage stimulus, protein sumoylation, protein ubiquitination, telomere maintenance	SUMO-targeted ubiquitin ligase complex, condensed nuclear chromosome kinetochore, nucleus
orf19.4076	MET10	strong	weak	Sulfite reductase; role in sulfur amino acid metabolism; induced by human whole blood or PMNs; Hog1-induced; possibly adherence-induced; flow model, Spider model, F-12/CO2 biofilm induced	oxidoreductase activity acting on the aldehyde or oxo group of donors, contributes to sulfite reductase (NADPH) activity, catalytic activity	oxidation-reduction process, metabolic process, sulfate assimilation	sulfite reductase complex (NADPH), sulfate assimilation
orf19.4077	MIT1	strong	weak	Mannosylinositol phosphorylceramide (MIPC) synthase catalytic subunit; sphingolipid biosynthesis; fluconazole, caspofungin induced; macrophage-repressed; Spider biofilm induced	mannosyltransferanse activity	inositol phosphoceramide metabolic process, pathogenesis, sphingolipid biosynthetic process	Unknown
orf19.2075	DFG5	strong	none	N-linked mannoprotein of cell wall and membrane; possible signal transducer; role in hyphal growth and HWP1 induction in alkaline pH; GPI modification predicted; dfg5 dcw1 double mutant is inviable; caspofungin-induced, fungal-specific	catalytic activity	filamentous growth, cellular response to drug, fungal-type cell wall biogenesis	cell wall
orf19.5170	ENA21	strong	none	Predicted P-type ATPase sodium pump; Gcn4p-regulated; flucytosine, amphotericin B, or ketoconazole-induced; osmotic stress-induced; overlaps orf19.5170.1, which is annotated as a blocked reading frame; Spider biofilm induced	ATP-ase coupled cation transmembrane transporter activity, metal ion binding	cation transport	integral component of membrane
orf19.5171	PMT1	strong	none	Protein mannosyltransferase; required for virulence in mice and for adhesion to epithelial cells; role in hyphal growth and drug sensitivity; Als1, Sec20, Kre9, Pir1 are substrates; 1 of 5 PMT family members	dolichyl-phosphate-mannose-protein mannosyltransferase activity, mannosyltransferase activity	cell-substrate adhesion, cellular response to drug, cellular response to starvation, filamentous growth, fungal-type cell wall organization, growth of symbiont in host, negative regulation of proteolysis, pathogenesis, protein O-linked glycosylation, protein O-linked mannosylation, biofilm formation on inanimate substrate, cell wall mannoprotein biosynthetic process, ER-associated misfolded prote…	integral component of membrane, plasma membrane, endomembrane system, ER membrane, dolichyl-phosphate-mannose-protein mannosyltransferase Pmt1p-Pmt2p dimer complex
orf19.7544	TLO1	strong	none	Member of a family of telomere-proximal genes of unknown function; hypha-induced expression; rat catheter biofilm repressed	Unknown	Unknown	Unknown
snR52	SNR52	strong	none	Putative ortholog of S. cerevisiae C/D snoRNA with role in 2'-O-methylation of 5S rRNA; gene transcribed by RNA Pol III	snRNA 2'-O-ribose methylation guide activity	rRNA methylation	box C/D snoRNP complex
orf19.6736	ORF19.6736	strong	none	Protein required for mitochondrial ribosome small subunit biogenesis; role in maturation of SSU-rRNA; Spider biofilm induced	GTP binding	maturation of SSU-rRNA	mitochondrial inner membrane
orf19.2781	ORF19.2781	strong	none	Protein with predicted serine/threonine kinase and tyrosine kinase domains; possibly an essential gene, disruptants not obtained by UAU1 method; Spider biofilm induced	ATP binding, protein kinase activity, protein tyrosine kinase activity	protein phosphorylation	Unknown
orf19.778	PIL1	strong	none	Eisosome component; predicted role in endocytosis; echinocandin-binding protein; localizes to cell surface of hyphae, but not yeast-form cells; Hap43, YNB biofilm induced; rat catheter biofilm repressed	lipid binding	eisosome assembly, endocytosis, negative regulation of protein kinase activity, response to heat	eisosome, cytosol
orf19.4679	AGP2	strong	none	Amino acid permease; hyphal repressed; white-opaque switch regulated; induced in core caspofungin response, during cell wall regeneration, by flucytosine; regulated by Sef1, Sfu1, and Hap43; rat catheter and Spider biofilm induced	Unknown	positive regulation of transmembrane transport (polyamine and ®-carnitine)	plasma membrane, vacuolar membrane, ER membrane
orf19.6163	CSE4	strong	none	Centromeric histone H3 variant; role in structural changes of centromeric nucleosomes during cell cycle; 4 nucleosomes bind 1 centromere, each has 1 Cse4 molecule during most of cell cycle, 2 molecules in anaphase; Spider biofilm repressed	centromeric DNA binding, protein heterodimerization activity, sequence-specific DNA binding	mitotic sister chromatid segregation, 2-micrometer plasmid partitioning, kinetochore assembly, nucleosome assembly	nucleosome, chromosome
orf19.6160	ORF19.6160	strong	none	Ortholog(s) have role in eisosome assembly and eisosome, membrane raft localization	Unknown	eisosome assembly	eisosome, colocalizes with membrane raft
orf19.1959	ORF19.1959	strong	none	Ortholog of S. cerevisiae : OTU2, C. dubliniensis CD36 : Cd36_51210, C. parapsilosis CDC317 : CPAR2_303850, C. auris B8441 : B9J08_000423 and Candida tenuis NRRL Y-1498 : CANTEDRAFT_114159	Unknown	Unknown	Unknown
orf19.5069	ORF19.5069	strong	none	Ortholog of S. cerevisiae Sae3; meiosis specific protein involved in DMC1-dependent meiotic recombination in S. cerevisiae; Spider biofilm induced	Unknown	meiotic DNA recombinase activity, reciprocal meoitic recombination	condensed nuclear chromosome
orf19.7150	NRG1	strong	none	Transcription factor/repressor; regulates chlamydospore formation/hyphal gene induction/virulence and rescue/stress response genes; effects both Tup1 dependent and independent regulation; flow model biofilm induced; Spider biofilm repressed	DNA binding transcription factor activity, double-stranded DNA binding, sequence-specific DNA binding	cellular response to various stresses (including drug), chlamydospore formation, regulation of filamentous growth, quorum sensing, pathogenesis	nucleus
orf19.7152	ORF19.7152	strong	none	Protein similar to Aspergillus CYSK O-acetylserine sulfhydrylase, suggesting that C. albicans uses an O-acetyl-serine (OAS) pathway of sulfur assimilation; upregulated in biofilm; protein level decreases in stationary phase cultures	cysteine synthase activity	cellular amino acid biosynthetic process, cysteine biosynthetic process from serine	Unknown
orf19.515	ORF19.515	strong	none	Has domain(s) with predicted nucleic acid binding, zinc ion binding activity	nucleic acid binding, zinc ion binding	Unknown	Unknown
orf19.7186	CLB4	strong	none	B-type mitotic cyclin; nonessential; negative regulator of pseudohyphal growth; dispensible for mitotic exit, cytokinesis; Fkh2-represed; flow model biofilm repressed; farnesol-upregulated in biofilm; reduced total RNA in clb4 mutant	cyclin-dependent protein serine/threonine kinase regulator activity	filamentous growth, regulation of cyclin-dependent protein ser/thr kinase activity, regulation of mitotic cell cycle, G2/M transition of mitotic cell cycle, positive regulation of mitotic spindle pole body separation and assembly	cytoplasm, nucleus
orf19.1440.2	ORF19.1440.2	strong	none	Ortholog of C. dubliniensis CD36 : Cd36_62310 and Candida tropicalis NEW ASSEMBLY : CTRG1_CGOB_00040	Unknown	Unknown	Unknown
orf19.2699	ABP1	strong	none	Ortholog of S. cerevisiae Abp1; actin-binding protein of the cortical actin cytoskeleton; caspofungin induced; protein only detected in stationary phase yeast-form cultures; Spider biofilm repressed	actin filament binding	actin cortical patch assembly	actin body, cell cortex, site of polarized growth
orf19.2701	ORF19.2701	strong	none	Protein of unknown function; Ras1 and Cyr1 repressed; rat catheter and Spider biofilm induced	Unknown	Unknown	Unknown
orf19.20	RTS1	strong	none	Putative serine/threonine-protein phosphatase B-type regulatory subunit; transcription is regulated upon yeast-hyphal switch	protein phosphatase regulator activity		cell division site (computational)
orf19.610	EFG1	strong	none	bHLH transcription factor; required for white-phase cell type, RPMI and Spider biofilm formation, hyphal growth, cell-wall gene regulation; roles in adhesion, virulence; Cph1 and Efg1 have role in host cytokine response; binds E-box	DNA-binding transcription factor activity	cellular adhesion, regulator of filamentous growth, cell migration and morphogenesis, stress response, regulation of cell differentiation	nucleus
orf19.7592	FAA4	strong	none	Acyl CoA synthase involved in uptake of long-chain fatty acids and biofilm formation	long chain fatty acid CoA ligase activity	long chain fatty acid import into the cell	plasma membrane, cytoplasmic stress granule
orf19.691	GPD2	strong	none	Surface protein similar to glycerol 3-P dehydrogenase; binds host Factor H, FHL-1, plasminogen; regulated by Ssn6, Nrg1, Efg1; induced by cell wall regeneration, macrophage/pseudohyphal growth, core stress response; Spider biofilm induced	NAD binding, glycerol-3-phosphate dehydrogenase activity, oxidoreductase activity	carbohydrate metabolic process, glycerol-3-phosphate catabolic process	cell surface
orf19.5447	HGT19	strong	none	Putative MFS glucose/myo-inositol transporter; 20 member family; 12 transmembrane segments, extended N terminus; expressed in rich medium; Hap43, phagocytosis, rat catheter, Spider and flow model biofilm induced	glucose transmembrane transporter activity	carbohydrate transport	integral component of plasma membrane
orf19.5449	ORF19.5449	strong	none	Predicted integral membrane protein; Spider biofilm induced	Unknown	Unknown	integral component of membrane
orf19.2726	ORF19.2726	strong	none	Putative plasma membrane protein; Plc1-regulated; Spider biofilm induced, ortholog of S. cerevisiae SFK1	Unknown	actin cytoskeleton organization, inositol lipid-mediated signaling, vacuole organization (computational)	plasma membrane
orf19.4081	ORF19.4081	strong	none
orf19.5322	ORF19.5322	strong	none
orf19.7506	ORF19.7506	strong	none	Ortholog(s) have ATPase activity, DNA binding, nucleosome binding activity, role in chromatin remodeling and Isw1b complex localization	contributes to ATP-ase activity and DNA binding	chromatin remodeling	lsw1b complex
orf19.7077	ORF19.7077	strong	none	Putative ferric reductase; induced by Mac1 under copper starvation; Plc1-regulated; Rim101-repressed, ortholog of S. cerevisiae Fre7	ferric-chelate reductase activity	copper and iron ion transport	plasma membrane
orf19.4443	YPD1	strong	none	Phosphohistidine intermediate protein in a phosphorelay signal transduction pathway; residue His69 is the phosphoacceptor histidine; predicted to be soluble and cytosolic; functional homolog of S. cerevisiae Ypd1p	transferase activity, transferring phosphorus-containing groups, protein histidine kinase binding	osmosensort signaling via phosphorelay pathway	cytoplasm
orf19.3690.2	ORF19.3690.2	strong	none	Ribosomal 60S subunit protein; Spider biofilm repressed	RNA binding, structural constituent of ribosome	cytoplasmic translation	yeast-form cell wall, cytosoluc large ribosomal subunit, ribosome
orf19.3691	TIM21	strong	none	Component of the Translocase of the Inner Mitochondrial membrane (TIM23 complex); for protein import into mitochondria; Hap43, ketoconazole-repressed; Spider biofilm repressed	Unknown	protein import into mitochondrial matrix	plasma membrane, TIM23 mitochondrial import inner membrane translocase complex
orf19.2178.1	ORF19.2178.1	strong	none	Protein of unknown function; Spider biofilm induced	Unknown	Unknown	Unknown
orf19.3997	ADH1	strong	none	Alcohol dehydrogenase; oxidizes ethanol to acetaldehyde; at yeast cell surface; immunogenic in humans/mice; complements S. cerevisiae adh1 adh2 adh3 mutant; fluconazole, farnesol-induced; flow model biofilm induced; Spider biofilm repressed	alcohol dehydrogenase activity, protein binding, carbonyl reductase, methylglyoxal reductase	biofilm formation, host interactions, redox	ECM, cell wall, mitochondria
orf19.3999	ORF19.3999	strong	none
orf19.954	ORF19.954	strong	none	Putative DnaJ-like chaperone; Hap43-repressed gene	ATPase activator activity, heat shock protein binding, unfolded protein binding	protein folding, protein import into mitochondrial matrix	integral component of mitochondrial outer membrane
orf19.2943.5	ORF19.2943.5	strong	weak	Ortholog of Candida albicans WO-1 : CAWG_05543	Unknown	Unknown	Unknown
orf19.2760	ORF19.2760	strong	none	Putative mRNA cleavage and polyadenylation factor; heterozygous null mutant exhibits hypersensitivity to parnafungin and cordycepin in the C. albicans fitness test	RNA binding, nucleic acid binding	response to drug, mRNA polyadenylation, pre-mRNA cleavage required for polyadenylation, termination of RNA polymerase II transcription	nucleus, mRNA cleavage and polyadenylation specificity factor complex
orf19.2765	PGA62	strong	weak	Adhesin-like cell wall protein; putative GPI-anchor; fluconazole-induced; induced in high iron; induced during cell wall regeneration; Cyr1 or Ras1 repressed; Tbf1 induced	Unknown	cellular response to drug, fungal-type cell wall organization	cell wall, cell surface
orf19.2766	ORF19.2766	weak	strong	Dubious open reading frame	Unknown	Unknown	Unknown
orf19.2767	PGA59	strong	none	Adhesin-like cell wall protein; putative GPI-anchor; colony morphology-related gene regulation by Ssn6; Hap43-induced; Spider biofilm repressed	Unknown	cellular response to neutral pH, filamentous growth, fungal-type cell wall organization	cell wall, cell surface
orf19.3086	SEC10	strong	none	Ortholog(s) have role in Golgi to plasma membrane transport, exocytosis and cell division site, cell tip, exocyst localization	Unknown	Golgi to plasma membrane transport, exocytosis, vesicle docking	cell division site, cell tip, cytoplasm, exocyst
orf19.3087	UBI3	strong	none	Fusion of ubiquitin with the S34 protein of the small ribosomal subunit; mRNA decreases upon heat shock, appears to be degraded; functional homolog of S. cerevisiae RPS31; Hap43-induced; Spider biofilm repressed	protein tag, structural constituent of ribosome	protein ubiquitination, ribosome biogenesis, maturation of SSU-rRNA from tricistronic rRNA transcript, ribosomal small unit assembly, translation	cytosolic mall ribosomal unit, ribosome, extracellular region
orf19.7380	ORF19.7380	strong	none	Has domain(s) with predicted nucleic acid binding, nucleotide binding activity	nucleic acid binding, nucleotide binding	Unknown	Unknown
orf19.7381	AHR1	strong	none	Zn(II)2Cys6 transcription factor; involved in regulation of adhesion genes; involved in white-opaque switch; acts as repressor of START; forms complex with Mcm1; mutant is sensitive to 5-fluorocytosine and lithium chloride	DNA binding transcription factor activity, double-stranded DNA binding, sequence-specific DNA binding	adhesion, glucose starvation, filamentous growth, negative regulation of G1/S transition of mitotic cell cycle	nucleus
orf19.7183	ORF19.7183	strong	none	Ortholog(s) have ER membrane protein complex localization	Unknown	Unknown	ER membrane protein complex
orf19.7193	ORF19.7193	strong	none	Specificity factor required for ubiquitination; role in protein targeting to vacuole; involved in ubiquitin-dependent protein catabolism via the multivesicular body sorting pathway; Spider biofilm induced	Unknown	protein transport to vacuole involved in ubiquitin-dependent protein catabolic process via the multivesicular body sorting pathway, vesicle-mediated transport	fungal-type vacuole
orf19.319	ORF19.319	strong	none	Ortholog of S. cerevisiae : YDR286C, C. glabrata CBS138 : CAGL0H01111g, C. dubliniensis CD36 : Cd36_83160, C. parapsilosis CDC317 : CPAR2_101820 and Candida tenuis NRRL Y-1498 : CANTEDRAFT_113333	Unknown	Unknown	Unknown
orf19.1634	ORF19.1634	strong	weak	Has domain(s) with predicted fatty-acyl-CoA binding activity	fatty-acyl-CoA binding	Unknown	Unknown
orf19.4246	ORF19.4246	strong	none	Protein with similarity to S. cerevisiae Ykr070w; Tn mutation affects filamentation; Hog1-repressed; colony morphology-related gene regulation by Ssn6p; induced during cell wall regeneration; possibly essential	hydrolase activity	cellular response to starvation, filamentous growth, metabolic process	Unknown
orf19.4666	ORF19.4666	strong	none	Protein of unknown function; hyphal-induced expression, regulated by Cyr1, Ras1, Efg1; Spider biofilm induced	Unknown	Unknown	Unknown
orf19.5284	ORF19.5284	strong	none	Dubious ORF	Unknown	Unknown	Unknown
orf19.2309	PET127	strong	none	Protein with a predicted role in 5'-end processing of mitochondrial RNAs; ortholog of S. cerevisiae Pet127; Hap43-induced; rat catheter and Spider biofilm induced	Unknown	mitochondrial RNA 5'-end processing, mitochondrial RNA catabolic process, mitochondrial RNA metabolic process, positive regulation of mitochondrial RNA catabolic process	mitochondrial envelope, mitochondrion
orf19.6863	VPH1	strong	weak	Vacuolar H(+)-ATPase; transcription regulated by Nrg1, Mig1, and Tup1	proton transmembrane transporter activity, proton-transporting ATPase activity, rotational mechanism	endocytosis, vacuolar acidification and organization	vacuolar membrane, plasma membrane
orf19.6864	ORF19.6864	strong	weak	Putative ubiquitin-protein ligase; role in protein ubiquitination; Spider biofilm induced	ubiquitin protein transferase activity	protein ubiquitination	ubiquitin ligase complex
orf19.3059	SUA71	strong	none	Transcription factor TFIIB; required for transcription initiation and start site selection by RNA polymerase II; downregulated during planktonic growth, whereas related SUA72 is induced; induced by Tbf1; rat catheter, Spider biofilm induced	RNA Pol II complex binding, RNA Pol II complex recruiting activity, RNA Pol II general transcription factor activity, TBP-class protein binding, zinc ion binding	RNA Pol II PIC assembly, positive regulation of transcription regulatory region DNA binding, regulation of transcription, DNA templated, transcription initiation from RNA Pol II promoter, transcription open complex formation at RNA Pol II promoter, transcriptional start site selection at RNA Pol II promoter	nucleus, transcription preinitiation complex
orf19.3059.1	ORF19.3059.1	strong	none	ORF added to Assembly 21 based on comparative genome analysis; overlaps orf19.3059.2, which is annotated as a blocked reading frame	Unknown	Unknown	Unknown
orf19.1906	ORF19.1906	strong	none	Dubious ORF, protein of unknown function, flow model biofilm induced	Unknown	Unknown	Unknown
orf19.837	GNA1	strong	none	Glucosamine-6-phosphate acetyltransferase; enzyme of UDP-GlcNAc biosynthesis; required for viability in absence of GlcNAc supplementation; required for persistent infection and wild-type virulence in mouse systemic infection	glucosamine 6-phosphate N-acetyltransferase activity	UDP-N-acetylglucosamine biosynthetic process, pathogenesis	Unknown
orf19.3661	ORF19.3661	strong	none	Putative deubiquitinating enzyme; induced by Mnl1 under weak acid stress	thiol-dependent ubiquitinyl hydrolase activity	protein deubiquitination, ubiquitin-dependent protein catabolic process	mitchondrial outer membrane
orf19.4309	GRP2	strong	none	NAD(H)-linked methylglyoxal oxidoreductase involved in regulation of methylglyoxal and pyruvate levels; regulation associated with azole resistance; induced in core stress response or by oxidative stress via Cap1, fluphenazine, benomyl	oxidoreductase activity, acting on the CH-OH group of donors, NAD, or NADP as acceptor, coenzyme binding	methylglyoxal metabolic process, pyruvate metabolic process	fungal biofilm matrix
orf19.1189	ORF19.1189	strong	none	Protein of unknown function; regulated by yeast-hypha switch; induced by Mnl1 in weak acid stress; 5' UTR intron; repressed by chlamydospore formation in C. albicans and C. dubliniensis; rat catheter, Spider and flow model biofilm induced	Unknown	Unknown	Unknown
orf19.2529.1	ORF19.2529.1	strong	none	Protein of unknown function; Spider biofilm repressed	Unknown	Unknown	Unknown
orf19.2531	CSP37	strong	none	Hyphal cell wall protein; role in progression of mouse systemic infection; predicted P-loop, divalent cation binding, N-glycosylation sites; expressed in yeast and hyphae; hyphal downregulated; stationary-phase enriched; GlcNAc-induced	Unknown	pathogenesis	cell surface, hyphal cell wall, integral component of membrane, plasma membrane
orf19.2638.1	ORF19.2638.1	strong	none	protein of unknown function	Unknown	Unknown	Unknown
orf19.7115	SAC7	strong	none	Putative GTPase activating protein (GAP) for Rho1; repressed upon adherence to polystyrene; macrophage/pseudohyphal-repressed; transcript is upregulated in RHE model of oral candidiasis and in clinical oral candidiasis	GTPase activator activity	positive regulation of phenotype switching, regulation of fungal cell wall organization, negative regulation of Rho protein signal transduction, negative regulation of PKC signaling, positive regulation of GTPase activity, regulation of actin cytoskleton organization, regulation of cell shape, regulation of cell wall (1->3-beta-D-glucan biosynthetic process, signal transduction	cell cortex, cell tip, intracellular, medial cortex
orf19.7222	PAM16	strong	none	Putative maltase; regulated by Gcn4; repressed by amino acid starvation	protein domain specific binding	protein import into mitochondria matrix	mitochondria
orf19.7223	ORF19.7223	strong	none	Ortholog(s) have protein-lysine N-methyltransferase activity, role in peptidyl-lysine monomethylation and cytosol, nucleus localization	protein-lysine N-methyltransferase activity	peptidyl-lysine monomethylation	cytosol, nucleus
orf19.1105.2	PGA56	strong	weak	Regulator of sorbose utilization; putative GPI-anchor; hypha and cell wall regeneration induced; colony morphology-related gene regulation by Ssn6; induced by Tbf1, Hap43; Spider biofilm induced	Unknown	L-sorbose catabolic process	nucleus, cell surface
orf19.1105.3	ORF19.1105.3	strong	weak	Protein of unknown function	Unknown	Unknown	Unknown
orf19.6081	PHR2	strong	none	Glycosidase; role in vaginal not systemic infection (low pH not neutral); low pH, high iron, fluconazole, Hap43-induced; Rim101-repressed at pH8; rat catheter biofilm induced; Bcr1-repressed in RPMI a/a biofilms	1,3-beta-glucanosyltransferase activity, hydrolase activity, hydrolyzing O-glycosyl compounds	fungal-type cell wall organization and pathogenesis, aging, carbohydrate metabolic process, cellular response to pH, chromatin silencing, filamentous growth, fungal-type cell wall (1-3)-beta-D-glucan biosynthetic process, regulation of response to endoplasmic reticulum stress	cell surface, yeast and hyphal cell wall, extracellular vesicles; plasma membrane
orf19.6082	ORF19.6082	strong	none	Ortholog(s) have unfolded protein binding activity, role in protein folding, protein localization to cell surface and integral component of endoplasmic reticulum membrane localization	unfolded protein binding	protein folding, protein localization to cell surface	plasma membrane, integral component of ER membrane
orf19.6090	ORF19.6090	strong	none	Putative nucleolar protein with a predicted role in pre-rRNA processing and ribosome biogenesis; repressed by nitric oxide; required for flow model biofilm formation; Spider biofilm repressed	RNA binding, nuclear localization binding sequence, nucleic acid binding, single stranded telomeric DNA binding	single-species biofilm formation on inanimate substrate	nucleus, nuclear envelope
orf19.847	YIM1	strong	none	Protein similar to protease of mitochondrial inner membrane; increased transcription is observed upon benomyl treatment; macrophage-downregulated gene	endopeptidase activity, oxidoreductase activity, transferase activity, transfering acyl groups other than amino-acyl groups	cellular response to DNA damage stimulus	mitochondrial inner membrane
orf19.3689	ORF19.3689	strong	none	Putative protein similar to 6-phosphofructo-2-kinase/fructose-2,6-bisphosphatase; expression downregulated in an ssr1 null mutant	6-phosphofructo-2-kinase activity, ATP binding, catalytic activity	fructose 2,6-bisphosphate metabolic process, fructose metabolic process	Unknown
orf19.6734	TCC1	strong	none	Putative transcription factor/corepressor; regulation of filamentation and virulence; interacts with Tup1; regulates hypha-specific gene expression; contains 4 tetratricopeptide repeat (TPR) motifs; flucytosine repressed; Tbp1-induced	Unknown	filamentous growth, negative regulation of transcription, pathogenesis, cellular response to pH	Nucleus
orf19.24	RTA2	strong	none	Flippase involved in sphingolipid long chain base release; mediates calcineurin-dependent ER stress response and resistance to azoles; Plc1p, Ca2+, calcineurin-regulated	Unknown	lipid translocation, sphingoid metabolic process, cellular response to drug, response to stress	membrane raft, plasma membrane
orf19.3335	ORF19.3335	strong	weak	Plasma membrane protein of unknown function; colony morphology-related gene regulation by Ssn6; repressed by nitric oxide	Unknown	Unknown	plasma membrane
orf19.6873	RPS8A	strong	none	Small 40S ribosomal subunit protein; induced by ciclopirox olamine; repressed upon phagocytosis by murine macrophage; 5'-UTR intron; Hap43-induced; Spider biofilm repressed	structural constituent of ribosome	maturation of SSU-rRNA from tricistronic rRNA transcript, translation	cell surface, cytosolic small ribosomal subunit, ribosome
orf19.7013	ORF19.7013	strong	weak	Ortholog of C. dubliniensis CD36 : Cd36_70940, C. parapsilosis CDC317 : CPAR2_300280, Debaryomyces hansenii CBS767 : DEHA2F22220g and Pichia stipitis Pignal : PICST_32459	Unknown	Unknown	Unknown
orf19.7014	ORF19.7014	strong	weak	Putative protein of unknown function; transcription is positively regulated by Tbf1p; overlaps orf19.7015	Unknown	Unknown	Unknown
orf19.3869	ORF19.3869	strong	none	Protein of unknown function; regulated by Tsa1, Tsa1B in minimal media at 37 degrees C; shows colony morphology-related gene regulation by Ssn6; Spider biofilm induced	Unknown	Unknown	Unknown
orf19.7195	RAD6	strong	weak	Functional ortholog of S. cerevisiae Rad6; negative regulator of hyphal growth; required for wild-type UV resistance; acts in pathway with Efg1; ; transcript is UV-induced, slightly repressed during hyphal growth; gene has two introns	Ubiquitin protein transferase activity, amino acid ligase activity, proteasome binding, ubiquitin conjugating enzyme activity	cellular response to DNA damage stimulus (heavily involved in DNA damage repair, mitotic checkpoint, and protein degradation functions)	nucleus, cytoplasm
Note: Gray highlight indicates potential false positives retrieved from ChIP-seq Mochi Plots
* "Strong" refers to the highest observed enriched Rlm1-V5 peak relative to its corresponding untagged wild-type control.
"Weak" refers to enriched Rlm1-V5 peaks lower than the observed peak for the opposite treatment condition, but higher than its corresponding untagged wild-type control.
"None" refers to Rlm1-V5 signals that show no difference in enrichment relative to the corresponding untagged wild-type control.
1Description provided by Candida Genome Database (CGD) for each gene/ORF number
2Molecular function GO annotations assigned by CGD (include terms derived via manual, high-throughput, and computational methods)
3Biological process GO annotations assigned by CGD (include terms derived via manual, high-throughput, and computational methods)
4Cellular component GO annotations assigned by CGD (includes term derived via manual, high-throughput, and computational methods)
CGD Reference:
Skrzypek MS, Binkley J, Binkley G, Miyasato SR, Simison M, Sherlock G (2017). The Candida Genome Database (CGD): incorporation of Assembly 22, systematic identifiers and visualization of high throughput sequencing data. Nucleic Acids Res 45 (D1); D592-D596

## Sheet: Worksheet 4
Worksheet 4. Consensus motif analysis for Sko1 direct target gene upstream intergenic regions. Top 25% highly enriched peaks compared to untagged control were used to identify consensus sequences.
Motif ID	Gene	Motif Start	Motif Stop	Strand	Score	P-value	Q-value	Matched Sequence
YWATGACGTCAT	PTP2	399	410	-	20.6531	1.37e-07	0.00832	CTATGACGTCAT
YWATGACGTCAT	ORF19.6487	587	598	+	20.6531	1.37e-07	0.00832	CTATGACGTCAT
YWATGACGTCAT	ORF19.6484	669	680	+	20.6531	1.37e-07	0.00832	CAATGACGTCAT
YWATGACGTCAT	DFG5	281	292	+	19.6429	3.04e-07	0.0111	TAATGACGTCAT
YWATGACGTCAT	ORF19.6484	671	682	-	19.6429	3.04e-07	0.0111	TTATGACGTCAT
YWATGACGTCAT	SOU1	346	357	-	19.4592	4.16e-07	0.0126	CAGTGACGTCAT
YWATGACGTCAT	LIG4	631	642	+	18.449	5.53e-07	0.013	TTGTGACGTCAT
YWATGACGTCAT	DFG5	283	294	-	18.3469	6.9e-07	0.013	GAATGACGTCAT
YWATGACGTCAT	PTP2	397	408	+	18.3469	6.9e-07	0.013	GTATGACGTCAT
YWATGACGTCAT	ORF19.6864	114	125	+	17.9592	8.57e-07	0.013	CAATGACATCAT
YWATGACGTCAT	LDG3	646	657	+	17.9592	8.57e-07	0.013	CAATGACATCAT
YWATGACGTCAT	VPH1	892	903	+	17.9592	8.57e-07	0.013	CAATGACATCAT
YWATGACGTCAT	ORF19.6487	589	600	-	17.0918	1.19e-06	0.0167	ATATGACGTCAT
YWATGACGTCAT	SSA2	414	425	+	16.949	1.4e-06	0.017	TAATGACATCAT
YWATGACGTCAT	RHR2	598	609	+	16.949	1.4e-06	0.017	TTATGACATCAT
YWATGACGTCAT	ORF19.5438	704	715	+	16.7959	1.73e-06	0.0197	CTATGACGTCGT
YWATGACGTCAT	SKO1	200	211	+	16.602	2.12e-06	0.0215	CAATGACGTCAA
YWATGACGTCAT	STR2	621	632	+	16.602	2.12e-06	0.0215	CAATGACGTCAA
YWATGACGTCAT	PGA31	719	730	-	15.8673	2.53e-06	0.0243	TTATGACGTCAG
YWATGACGTCAT	ORF19.1959	55	66	+	15.6531	3.23e-06	0.0295	GTATGACATCAT
YWATGACGTCAT	ORF19.4246	557	568	+	15.5918	3.64e-06	0.0316	TTATGACGTCAA
YWATGACGTCAT	ORF19.6547	441	452	+	15.4082	3.98e-06	0.0329	CAGTGACGTCAA
YWATGACGTCAT	VPH1	776	787	-	14.398	5.31e-06	0.0421	ATATGACATCAT
YWATGACGTCAT	ORF19.7152	453	464	+	11.7041	1.44e-05	0.109	TAGTGACATCAA
YWATGACGTCAT	ORF19.5438	706	717	-	11.2143	1.82e-05	0.131	CTACGACGTCAT
YWATGACGTCAT	RHR2	600	611	-	11.0102	1.89e-05	0.131	CAATGATGTCAT
YWATGACGTCAT	YPD1	286	297	-	10.9286	2e-05	0.131	CAATGACGTAAT
YWATGACGTCAT	SKO1	202	213	-	10.6429	2.08e-05	0.131	TATTGACGTCAT
YWATGACGTCAT	STR2	623	634	-	10.6429	2.08e-05	0.131	TATTGACGTCAT
YWATGACGTCAT	LIG4	633	644	-	10.3571	2.33e-05	0.142	TTATGACGTCAC
YWATGACGTCAT	LDG3	648	659	-	10	2.92e-05	0.165	TTATGATGTCAT
YWATGACGTCAT	VPH1	774	785	+	10	2.92e-05	0.165	TAATGATGTCAT
YWATGACGTCAT	AGP2	415	426	-	9.91837	3.1e-05	0.165	TTATTACGTCAT
YWATGACGTCAT	ORF19.6487	761	772	+	9.91837	3.1e-05	0.165	TAATGACGTTAT
YWATGACGTCAT	STR2	98	109	+	9.08163	3.68e-05	0.183	TTGTGACGTCTT
YWATGACGTCAT	SOU1	344	355	+	9.06122	3.71e-05	0.183	GAATGACGTCAC
YWATGACGTCAT	ORF19.6082	487	498	+	8.96939	3.96e-05	0.185	TTGTGACTTCAT
YWATGACGTCAT	ORF19.3661	385	396	+	8.62245	4.63e-05	0.203	GTATTACGTCAT
YWATGACGTCAT	AGP2	413	424	+	8.62245	4.63e-05	0.203	GTATGACGTAAT
YWATGACGTCAT	PTP2	144	155	-	8.23469	5.11e-05	0.203	CTATTACATCAT
YWATGACGTCAT	ORF19.1959	57	68	-	8.15306	5.15e-05	0.203	CGATGATGTCAT
YWATGACGTCAT	SSA2	416	427	-	8.15306	5.15e-05	0.203	CGATGATGTCAT
YWATGACGTCAT	PGA31	717	728	+	8.09184	5.2e-05	0.203	AACTGACGTCAT
YWATGACGTCAT	ORF19.3661	387	398	-	8.07143	5.24e-05	0.203	CGATGACGTAAT
YWATGACGTCAT	ORF19.2766	775	786	+	7.5102	6.5e-05	0.247	TTATGTCATCAT
YWATGACGTCAT	ORF19.5157	561	572	-	7.39796	6.94e-05	0.253	CAGTGACAACAT
YWATGACGTCAT	ORF19.6864	412	423	-	7.23469	7.54e-05	0.264	CTATGACGACAA
YWATGACGTCAT	ORF19.3971	976	987	-	7.23469	7.54e-05	0.264	CAATGAAGTCAG
YWATGACGTCAT	GNA1	266	277	+	7.12245	8.08e-05	0.278	CTGTGATATCAT
YWATGACGTCAT	HGT19	399	410	-	7.07143	8.32e-05	0.278	CAATGACGTAGT
YWATGACGTCAT	ORF19.1105.3	241	252	+	7.04082	8.49e-05	0.278	CTGTAACATCAT
YWATGACGTCAT	ORF19.2726	961	972	-	6.95918	8.55e-05	0.278	CGGTGATGTCAT
YWATGACGTCAT	ORF19.5288.1	99	110	+	6.42857	9.56e-05	0.306	TTATGTCGTCAG
YWATGACGTCAT	DFG5	419	430	+	6.38776	9.8e-05	0.308	TTGTGACATCTT
# FIMO (Find Individual Motif Occurrences): Version 5.1.1 compiled on Feb 22 2020 at 14:12:08
# The format of this file is described at http://meme-suite.org//doc/fimo-output-format.html.
# fimo --motif YWATGACGTCAT --o ../../../results/fimo/sko1_promoters_1000_sko1 ../../../results/meme/SKO1_tp_high_enriched/meme.txt sko1_promoters_1000.fasta

## Sheet: Worksheet 5
Worksheet 5. Sko1 direct target genes identified in previous Sko1 microarray profiling experiments. Genes were compared against Rauceo et al 2008 Sko1 caspofungin arrays and Marotta et al 2013 Sko1 osmotic stress arrays.
List of Sko1 direct target genes modulated in response to caspofungin as shown by Rauceo et al1
Sko1-activated	PGA31	Cell wall protein; putative GPI anchor; expression regulated upon white-opaque switch; induced by Congo Red and cell wall regeneration; Bcr1-repressed in RPMI a/a biofilms
	SKO1	bZIP transcription factor; involved in cell wall damage response; represses the yeast-to-hypha transition; mutants are caspofungin sensitive; induced by osmotic stress via Hog1; induced by Mnl1 under weak acid stress
	SAC7	Putative GTPase activating protein (GAP) for Rho1; repressed upon adherence to polystyrene; macrophage/pseudohyphal-repressed; transcript is upregulated in RHE model of oral candidiasis and in clinical oral candidiasis
	ORF19.1959	Ortholog of S. cerevisiae : OTU2, C. dubliniensis CD36 : Cd36_51210, C. parapsilosis CDC317 : CPAR2_303850, C. auris B8441 : B9J08_000423 and Candida tenuis NRRL Y-1498 : CANTEDRAFT_114159
Sko1-activated/repressed	GPD2	Surface protein similar to glycerol 3-P dehydrogenase; binds host Factor H, FHL-1, plasminogen; regulated by Ssn6, Nrg1, Efg1; induced by cell wall regeneration, macrophage/pseudohyphal growth, core stress response; Spider biofilm induced
	RHR2	Glycerol 3-phosphatase; roles in osmotic tolerance, glycerol accumulation in response to salt; Spider/flow model biofilm induced; regulated by macrophage, stress, yeast-hyphal switch, pheromone, Gcn4, Hog1, Nrg1, Tup1
Sko1-repressed	ORF19.5438	Putative ubiquitin-protein ligase; role in protein sumoylation, protein ubiquitination; Spider biofilm induced
	ABP1	Ortholog of S. cerevisiae Abp1; actin-binding protein of the cortical actin cytoskeleton; caspofungin induced; protein only detected in stationary phase yeast-form cultures; Spider biofilm repressed
	LIG4	DNA ligase; mRNA detected in yeast-form and pseudohyphal cells, induced upon hyphal induction; suppresses S. cerevisiae ime1-1 mutant IME2 transcription defect; required for wild-type filamentous growth and wild-type pathogenesis
	ORF19.6160	Ortholog(s) have role in eisosome assembly and eisosome, membrane raft localization
	ORF19.1189	Protein of unknown function; regulated by yeast-hypha switch; induced by Mnl1 in weak acid stress; 5' UTR intron; repressed by chlamydospore formation in C. albicans and C. dubliniensis; rat catheter, Spider and flow model biofilm induced
	ORF19.3661	Putative deubiquitinating enzyme; induced by Mnl1 under weak acid stress
	RHD3	GPI-anchored yeast-associated cell wall protein; induced in high iron; clade-associated gene expression; not essential for cell wall integrity; fluconazole-repressed; flow model and Spider biofilm repressed
	ORF19.5069	Ortholog of S. cerevisiae Sae3; meiosis specific protein involved in DMC1-dependent meiotic recombination in S. cerevisiae; Spider biofilm induced
	SOU1	Enzyme involved in utilization of L-sorbose; has sorbitol dehydrogenase, fructose reductase, and sorbose reductase activities; NAD-binding site motif; transcriptional regulation affected by chromosome 5 copy number; Hap43p-induced gene
	ORF19.4246	Protein with similarity to S. cerevisiae Ykr070w; Tn mutation affects filamentation; Hog1-repressed; colony morphology-related gene regulation by Ssn6p; induced during cell wall regeneration; possibly essential
	PTP2	Predicted protein tyrosine phosphatase; involved in regulation of MAP kinase Hog1 activity; induced by Mnl1 under weak acid stress; rat catheter and Spider biofilm induced
List of Sko1 direct target genes modulated in response to osmotic stress as shown by Marotta et al2
Sko1-activated	ORF19.6487	Ortholog of C. parapsilosis CDC317 : CPAR2_808350, C. dubliniensis CD36 : Cd36_72060, Candida metapsilosis : CMET_5893 and Candida orthopsilosis Co 90-125 : CORT_0C00820
	ORF19.6484	Ortholog of C. parapsilosis CDC317 : CPAR2_808370, C. dubliniensis CD36 : Cd36_72070, Candida metapsilosis : CMET_5895 and Candida orthopsilosis Co 90-125 : CORT_0C00800
	LDG3	Putative LDG family protein; F-12/CO2 early biofilm induced
	SKO1	bZIP transcription factor; involved in cell wall damage response; represses the yeast-to-hypha transition; mutants are caspofungin sensitive; induced by osmotic stress via Hog1; induced by Mnl1 under weak acid stress
	RHD3	GPI-anchored yeast-associated cell wall protein; induced in high iron; clade-associated gene expression; not essential for cell wall integrity; fluconazole-repressed; flow model and Spider biofilm repressed
	PGA31	Cell wall protein; putative GPI anchor; expression regulated upon white-opaque switch; induced by Congo Red and cell wall regeneration; Bcr1-repressed in RPMI a/a biofilms
	ORF19.7077	Putative ferric reductase; induced by Mac1 under copper starvation; Plc1-regulated; Rim101-repressed, ortholog of S. cerevisiae Fre7
	ORF19.4666	Protein of unknown function; hyphal-induced expression, regulated by Cyr1, Ras1, Efg1; Spider biofilm induced
	ISU1	Protein with similarity to NifU; possible role in iron-sulfur cluster biogenesis; induced in low iron; rat catheter biofilm induced; rat catheter and Spider biofilm induced
	ALS1	Cell-surface adhesin; adhesion, virulence, immunoprotective roles; band at hyphal base; Rfg1, Ssk1, Spider biofilm induced; flow model biofilm repressed; CAI-4 strain background effects; promoter bound Bcr1, Tec1, Efg1, Ndt80, and Brg1
	ORF19.5288.1	Protein of unknown function; Spider biofilm repressed
	ORF19.6864	Putative ubiquitin-protein ligase; role in protein ubiquitination; Spider biofilm induced
	AGP2	Amino acid permease; hyphal repressed; white-opaque switch regulated; induced in core caspofungin response, during cell wall regeneration, by flucytosine; regulated by Sef1, Sfu1, and Hap43; rat catheter and Spider biofilm induced
	ORF19.3661	Putative deubiquitinating enzyme; induced by Mnl1 under weak acid stress
	CSE4	Centromeric histone H3 variant; role in structural changes of centromeric nucleosomes during cell cycle; 4 nucleosomes bind 1 centromere, each has 1 Cse4 molecule during most of cell cycle, 2 molecules in anaphase; Spider biofilm repressed
Sko1-activated/repressed	GPD2	Surface protein similar to glycerol 3-P dehydrogenase; binds host Factor H, FHL-1, plasminogen; regulated by Ssn6, Nrg1, Efg1; induced by cell wall regeneration, macrophage/pseudohyphal growth, core stress response; Spider biofilm induced
	RHR2	Glycerol 3-phosphatase; roles in osmotic tolerance, glycerol accumulation in response to salt; Spider/flow model biofilm induced; regulated by macrophage, stress, yeast-hyphal switch, pheromone, Gcn4, Hog1, Nrg1, Tup1
Sko1-repressed	ORF19.2701	Protein of unknown function; Ras1 and Cyr1 repressed; rat catheter and Spider biofilm induced
	ADH1	Alcohol dehydrogenase; oxidizes ethanol to acetaldehyde; at yeast cell surface; immunogenic in humans/mice; complements S. cerevisiae adh1 adh2 adh3 mutant; fluconazole, farnesol-induced; flow model biofilm induced; Spider biofilm repressed
1Rauceo JM, Blankenship JR, Fanning S, Hamaker JJ, Deneault JS, Smith FJ, et al. Regulation of the Candida albicans cell wall damage response by transcription factor Sko1 and PAS kinase Psk1. Mol Biol Cell. 2008;19(7):2741-51. doi: 10.1091/mbc.E08-02-0191. PubMed PMID: 18434592; PubMed Central PMCID: PMCPMC2441657.
2Marotta DH, Nantel A, Sukala L, Teubl JR, Rauceo JM. Genome-wide transcriptional profiling and enrichment mapping reveal divergent and conserved roles of Sko1 in the Candida albicans osmotic stress response. Genomics. 2013;102(4):363-71. doi: 10.1016/j.ygeno.2013.06.002. PubMed PMID: 23773966; PubMed Central PMCID: PMCPMC3907168.

## Sheet: Worksheet 6
Worksheet 6. Rlm1 GO enrichment results for Biological Processes, Molecular Function, and Cellular Component
GO.ID	Term: Biological Process	Annotated	Significant	Expected	Fisher (P-value)	Genes
GO:0034613	cellular protein localization	368	5	0.98	0.00059	SHA3; AVT4; PHR2; SEC10; NUP84
GO:0070727	cellular macromolecule localization	374	5	0.99	0.00063	SHA3; AVT4; PHR2; SEC10; NUP84
GO:0008104	protein localization	392	5	1.04	0.0008	SHA3; AVT4; PHR2; SEC10; NUP84
GO:0033036	macromolecule localization	425	5	1.13	0.00118	SHA3; AVT4; PHR2; SEC10; NUP84
GO:0051640	organelle localization	93	3	0.25	0.00124	SHA3; SEC10; NUP84
GO:0018160	peptidyl-pyrromethane cofactor linkage	1	1	0	0.00266	HEM3
GO:0034394	protein localization to cell surface	1	1	0	0.00266	PHR2
GO:0051641	cellular localization	511	5	1.36	0.00286	SHA3; AVT4; PHR2; SEC10; NUP84
GO:0018198	peptidyl-cysteine modification	2	1	0.01	0.00531	HEM3
GO:0034398	telomere tethering at nuclear periphery	3	1	0.01	0.00796	NUP84
GO:0035392	maintenance of chromatin silencing at telomere	3	1	0.01	0.00796	NUP84
GO.ID	Term: Molecular Function	Annotated	Significant	Expected	Fisher (P-value)	Genes
GO:0004418	hydroxymethylbilane synthase activity	1	1	0	0.0027	HEM3
GO:0005199	structural constituent of cell wall	1	1	0	0.0027	AVT4
GO:0005198	structural molecule activity	139	3	0.38	0.0037	SHA3; AVT4; NUP84
GO.ID	Term	Annotated	Significant	Expected	Fisher (P-value)	Genes
GO:0005816	spindle pole body	89	3	0.22	0.0009	SHA3; SEC10; NUP84
GO:0000922	spindle pole	90	3	0.22	0.00093	SHA3; SEC10; NUP84
GO:0005815	microtubule organizing center	96	3	0.24	0.00113	SHA3; SEC10; NUP84
GO:0005819	spindle	112	3	0.28	0.00177	SHA3; SEC10; NUP84
GO:0015630	microtubule cytoskeleton	124	3	0.31	0.00238	SHA3; SEC10; NUP84
GO:0044430	cytoskeletal part	164	3	0.41	0.00534	SHA3; SEC10; NUP84
GO:0005856	cytoskeleton	178	3	0.44	0.00674	SHA3; SEC10; NUP84
GO:0000145	exocyst	4	1	0.01	0.00994	SEC10

## Sheet: Worksheet 7
Worksheet 7. Sko1 GO enrichment results for Biological Processes, Molecular Function, and Cellular Component
GO.ID	Term: Biological Process	Annotated	Significant	Expected	Fisher (P-value)	Genes
GO:0009628	response to abiotic stimulus	121	7	1.66	0.00096	SKO1; SSA2; YPD1; PTP2; ENA21; PIL1; GPD2
GO:0006970	response to osmotic stress	62	5	0.85	0.0013	SKO1; YPD1; PTP2; GPD2; ENA21
GO:0071470	cellular response to osmotic stress	40	4	0.55	0.00189	SKO1; YPD1; PTP2; GPD2
GO:0071214	cellular response to abiotic stimulus	50	4	0.69	0.00432	SKO1; YPD1; PTP2; GPD2
GO:0104004	cellular response to environmental stimulus	50	4	0.69	0.00432	SKO1; YPD1; PTP2; GPD2
GO:0051240	positive regulation of multicellular organismal process	9	2	0.12	0.00619	MET10; ENA21
GO:0006972	hyperosmotic response	10	2	0.14	0.00767	GPD2; ENA21
GO:0007231	osmosensory signaling pathway	10	2	0.14	0.00767	YPD1; PTP2
GO.ID	Term: Molecular Function	Annotated	Significant	Expected	Fisher (P-value)	Genes
GO:0019901	protein kinase binding	7	2	0.09	0.0035	SKO1; YPD1
GO:0019899	enzyme binding	55	4	0.74	0.0056	SKO1; YPD1; MET10; NRG1
GO:0019900	kinase binding	9	2	0.12	0.006	SKO1; YPD1
GO:0019829	cation-transporting ATPase activity	11	2	0.15	0.009	VPH1; ENA21
GO.ID	Term: Cellular Component	Annotated	Significant	Expected	Fisher (P-value)	Genes
GO:0005829	cytosol	939	19	12.1	0.0096	SKO1; STR2; SSA2; YPD1; PIL1; GPD2; GRP2; LIG4; GNA1; DFG5; MET10; MIT1; SEC10; ABP1; SAC7; NRG1; RAD6; EFG1; MNN21

## Sheet: Worksheet 8
Worksheet 8. Rlm1 and Sko1 COG results.
COG Category	RLM1 Target Genes	Number of RLM1 targets in COG	Percentage RLM1 targets in COG
Function unknown	PGA62, PGA59, PHR2, ORF19.3697, ORF19.3698, ORF19.1297, BUL1, ORF19.1991	8	32
Intracellular trafficking, secretion, and vesicular transport	NUP84, SEC10	2	8
Translation, ribosomal structure and biogenesis	ORF19.1303, UBI3	2	8
Nuclear structure	NUP84	1	4
Amino acid transport and metabolism	AVT4	1	4
Signal transduction mechanisms	SHA3	1	4
Coenzyme transport and metabolism	HEM3	1	4
RNA processing and modification	ORF19.3220	1	4
Transcription	ORF19.927	1	4
Chromatin structure and dynamics	SIR2	1	4
COG Category	SKO1 target genes	Number of SKO1 targets in COG	Percentage SKO1 targets in COG
Function unknown	ALS1, RHR2, PIL1, ORF19.6160, ORF19.5069, ORF19.515, ORF19.5449, ORF19.2726, PGA62, PGA59, ORF19.7380, AHR1, ORF19.1189, ORF19.7223, PHR2	15	17.4419
Carbohydrate transport and metabolism	MNN21, MIT1, DFG5, HGT19, ORF19.4246, ORF19.3689	6	6.97674
Signal transduction mechanisms	PTP2, ORF19.2781, ORF19.1959, RTS1, YPD1, SAC7	6	6.97674
Post-translational modification, protein turnover, and chaperones	SSA2, ORF19.5438, PMT1, ORF19.1959, ORF19.6864, ORF19.3661	6	6.97674
Transcription	ORF19.5274, SKO1, TLO1, NRG1, EFG1	5	5.81395
Energy production and conversion	ISU1, ORF19.6736, GPD2, VPH1, YIM1	5	5.81395
Amino acid transport and metabolism	STR2, MET10, AGP2, ORF19.7152	4	4.65116
Inorganic ion transport and metabolism	ENA21, ORF19.7077, TCC1, RTA2	4	4.65116
Secondary metabolites biosynthesis, transport, and catabolism	SOU1, ORF19.7077, ADH1	3	3.48837
Intracellular trafficking, secretion, and vesicular transport	SEC10, PAM16, ORF19.6082	3	3.48837
Chromatin structure and dynamics	CSE4, RAD6	2	2.32558
Replication, recombination and repair	LIG4	1	1.16279
Cytoskeleton	ABP1	1	1.16279
Lipid transport and metabolism	FAA4	1	1.16279
RNA processing and modification	ORF19.2760	1	1.16279
Translation, ribosomal structure and biogenesis	UBI3	1	1.16279
Cell wall/membrane/envelope biogenesis	GNA1	1	1.16279
Defense mechanisms	GRP2	1	1.16279
